# Supplementary material for: Novel Multitarget Hydroxamic Acids with a Natural Origin CAP Group against Alzheimer’s Disease: Synthesis, Docking and Biological Evaluation
Source: Pharmaceutics. 2021 Nov 8;13(11):1893. doi: 10.3390/pharmaceutics13111893 (PMC8623418; doi:10.3390/pharmaceutics13111893)
Supplement: Supplementary file 1 [file pharmaceutics-13-01893-s001.zip]

Archive with 1 entries (1 files):
- pharmaceutics-1437532-supplementary.pdf
